# Supplementary material for: lncRNA-disease association prediction based on the weight matrix and projection score
Source: PLoS One. 2023 Jan 3;18(1):e0278817. doi: 10.1371/journal.pone.0278817 (PMC9810171; doi:10.1371/journal.pone.0278817)
Supplement: S1 Data — (ZIP) [file pone.0278817.s001.zip]

Archive with 4 entries (3 files):
- data/
- data/lncRNA-disease association attribute data.xlsx
- data/MiRNA-disease association attribute data.xlsx
- data/MiRNA-lncRNA association attribute data.xlsx
